# Supplementary material for: Context-Dependent Dual Role of SKI8 Homologs in mRNA Synthesis and Turnover
Source: PLoS Genet. 2012 Apr 12;8(4):e1002652. doi: 10.1371/journal.pgen.1002652 (PMC3325215; doi:10.1371/journal.pgen.1002652)
Supplement: Table S1 — Up- and down-regulated genes in microarray experiments comparing vip3zwg mutants to their Sav-0 wild type background. (XLS) [file pgen.1002652.s001.xls]

## Sheet: up-regulated
up-regulated genes in zwg as compared to Sav-0 (≥2-fold change, FDR 5%)
AGI_Number	feature ID	normalized expression change (log2)	Description
At1g30320	CATMA1a28350	1.0023	remorin family protein
At2g21900	CATMA2a20500	1.00865	WRKY family transcription factor
At3g44300	CATMA3a37212	1.03405	nitrilase 2 (NIT2)
At5g19740	CATMA5a18160	1.0369	peptidase M28 family protein
At1g24070	CATMA1a22930	1.03858	glycosyl transferase family 2 protein
At4g37180	CATMA4a38755	1.03894	myb family transcription factor
At1g05730	CATMA1a04730	1.04218	expressed protein
At1g02190	CATMA1a01183	1.05224	CER1 protein	42571302
At3g47660	CATMA3a40650	1.06287	regulator of chromosome condensation (RCC1) family protein
At1g08920	CATMA1a07793	1.06289	sugar transporter	30680864
At3g48960	CATMA3a41940	1.06333	60S ribosomal protein L13 (RPL13C)
At4g39720	CATMA4a41070	1.06433	VQ motif-containing protein
At2g47630	CATMA2a46060	1.06632	esterase/lipase/thioesterase family protein
At4g13540	CATMA4a13720	1.06727	expressed protein
At2g36890	CATMA2a35170	1.07348	myb family transcription factor (MYB38)
At2g14080	CATMA2a12660	1.07504	disease resistance protein (TIR-NBS-LRR class)	145359966
At4g25760	CATMA4a27450	1.07567	expressed protein
At2g25790	CATMA2a24190	1.07622	leucine-rich repeat transmembrane protein kinase	30682897
At5g13550	CATMA5a11770	1.0774	sulfate transporter family protein
At3g16470	CATMA3a15890	1.07857	jacalin lectin family protein
At2g14095	CATMA2a12670	1.08429	expressed protein
At3g63380	CATMA3a56580	1.08438	calcium-transporting ATPase	1	NM_116203.2	30695782
At4g25280	CATMA4a26970	1.08627	adenylate kinase family protein
At4g37730	CATMA4a39250	1.08708	bZIP transcription factor family protein
At4g13860	CATMA4a14040	1.09174	glycine-rich RNA-binding protein	22328598
At1g20150	CATMA1a19160	1.09291	subtilase family protein
At5g26220	CATMA5a23890	1.0953	ChaC-like family protein
At2g38940	CATMA2a37175	1.09565	phosphate transporter (PT2)
At5g14360	CATMA5a12600	1.10138	ubiquitin family protein
At1g79245	CATMA1a68360	1.10634	expressed protein
At5g14000	CATMA5a12230	1.11024	no apical meristem (NAM) family protein
No match	CATMA3a00080	1.11152	unknown protein
At2g40390	CATMA2a38670	1.11229	expressed protein
At4g15330	CATMA4a15960	1.11258	cytochrome P450 family protein
At5g61730	CATMA5a57330	1.1132	ABC transporter family protein
At3g61600	CATMA3a54740	1.11399	BTB/POZ domain-containing protein
At1g50420	CATMA1a41480	1.11418	scarecrow-like transcription factor 3 (SCL3)
At3g59140	CATMA3a52190	1.11819	ABC transporter family protein
At2g28820	CATMA2a27220	1.11933	ribosomal protein L16 family protein
At5g11620	CATMA5a10390	1.12026	SWIM zinc finger family protein / mitogen-activated protein kinase kinase kinase (MAPKKK)-related
At1g75890	CATMA1b65160	1.12573	family II extracellular lipase 2 (EXL2)
At5g49660	CATMA5a45640	1.12893	leucine-rich repeat transmembrane protein kinase	30695717
At3g10660	CATMA3a09695	1.1361	calcium-dependent protein kinase isoform 2 (CPK2)
At2g41150	CATMA2a39480	1.14047	expressed protein
At4g02670	CATMA4a03000	1.14197	zinc finger (C2H2 type) family protein
At4g24120	CATMA4a25840	1.14372	transporter	79484896
At1g47380	CATMA1a38300	1.14779	protein phosphatase 2C-related / PP2C-related
At3g24270	CATMA3a24210	1.15662	hypothetical protein
At5g13880	CATMA5a12110	1.1593	expressed protein
At4g18170	CATMA4a19190	1.15958	WRKY family transcription factor
At5g20240	CATMA5a18680	1.16115	floral homeotic protein PISTILLATA (PI)
At1g59740	CATMA1a48780	1.16187	proton-dependent oligopeptide transport (POT) family protein
At5g67480	CATMA5a62930	1.1662	TAZ zinc finger family protein / BTB/POZ domain-containing protein
At1g65060	CATMA1a54343	1.16668	4-coumarate--CoA ligase 3 / 4-coumaroyl-CoA synthase 3 (4CL3)
At1g70390	CATMA1a59650	1.17922	F-box family protein
At1g77885	CATMA1a67040	1.17949	expressed protein
At5g02430	CATMA5a01510	1.18119	WD-40 repeat family protein
At1g69790	CATMA1a59100	1.19135	protein kinase	145337346
At1g23380	CATMA1a22450	1.19492	homeobox transcription factor (KNAT6)
At4g20830	CATMA4a22340	1.19841	FAD-binding domain-containing protein
At3g05330	CATMA3a04360	1.20305	cyclin family
At2g40050	CATMA2a38265	1.20836	DC1 domain-containing protein
At1g07650	CATMA1a06715	1.2126	leucine-rich repeat transmembrane protein kinase	145335232
No match	CATMA5a25560	1.22221	unknown protein
At2g35380	CATMA2a33510	1.22455	peroxidase 20 (PER20) (P20)
At2g38180	CATMA2a36480	1.22554	GDSL-motif lipase/hydrolase family protein
At1g68300	CATMA1a57690	1.22841	universal stress protein (USP) family protein	145337285
At1g66760	CATMA1a56040	1.23824	MATE efflux family protein
No match	CATMA5ctrl18	1.23954	unknown protein
At3g54440	CATMA3a47380	1.23972	glycoside hydrolase family 2 protein
At2g46680	CATMA2a45105	1.24143	homeobox-leucine zipper protein 7 (HB-7) / HD-ZIP transcription factor 7
At2g45920	CATMA2a44330	1.24672	U-box domain-containing protein
At3g47170	CATMA3a40250	1.25148	transferase family protein
At3g21600	CATMA3a21470	1.25838	senescence/dehydration-associated protein-related
At3g60980	CATMA3a54100_bis	1.26113	pentatricopeptide (PPR) repeat-containing protein
No match	CATMA4a30750	1.26424	unknown protein
At4g35680	CATMA4a37320	1.27173	expressed protein
At4g31380	CATMA4a33066	1.27476	hypothetical protein
At5g22500	CATMA5a19965	1.27596	acyl CoA reductase	NM_122155.3	145358309
At4g15610	CATMA4a16360	1.27938	integral membrane family protein
At3g56200	CATMA3a49150	1.28175	amino acid transporter family protein
At2g48090	CATMA2a46500	1.28217	expressed protein
At1g67980	OPA200982_rc	1.30146	caffeoyl-CoA 3-O-methyltransferase	NM_202375.1	42572026
At5g63710	CATMA5a59260	1.31049	leucine-rich repeat transmembrane protein kinase	30697886
At1g55020	CATMA1a46055	1.31515	lipoxygenase (LOX1)
At1g09970	CATMA1a08840	1.31867	leucine-rich repeat transmembrane protein kinase	30681477
At3g22620	CATMA3a22590	1.319	protease inhibitor/seed storage/lipid transfer protein (LTP) family protein
At4g18360	CATMA4a19420	1.32842	(S)-2-hydroxy-acid oxidase		1	NM_117946.2	30684379
At5g37280	CATMA5a32590	1.33239	zinc finger (C3HC4-type RING finger) family protein
At1g01070	CATMA1a00050	1.33551	nodulin MtN21 family protein
At2g25810	CATMA2a24210	1.34331	tonoplast intrinsic protein	145360325
At5g01740	CATMA5a00790	1.3515	expressed protein
At1g12180	CATMA1a11200	1.35528	expressed protein
At1g19850	CATMA1a18865	1.35711	transcription factor MONOPTEROS (MP) / auxin-responsive protein (IAA24) / auxin response factor 5 (ARF5)
At1g14790	CATMA1a13810	1.35801	RNA-dependent RNA polymerase	145335710
At1g10110	CATMA1a08980	1.36234	F-box family protein
At2g41150	CATMA2b39490	1.36586	expressed protein
At2g40260	CATMA2a38520	1.36724	myb family transcription factor
At1g20400	CATMA1a19400	1.38615	myosin heavy chain-related
At1g69600	CATMA1a58920	1.39177	zinc finger homeobox family protein / ZF-HD homeobox family protein
At5g14830	CATMA5a13080	1.39591	retrotransposon family
At1g68990	CATMA1a58375	1.40056	DNA-directed RNA polymerase	145337306
At4g21910	CATMA4a23620	1.4221	MATE efflux family protein
No match	CATMA1a56410	1.42238	unknown protein
At3g12520	CATMA3a11460	1.42406	sulfate transporter family protein
At2g27240	CATMA2a25620	1.42555	expressed protein
At1g54000	CATMA1a45100	1.43804	myrosinase-associated protein	30695620
At1g58280	CATMA1a48450	1.43889	expressed protein
At1g63880	CATMA1a53140	1.44172	disease resistance protein (TIR-NBS-LRR class)	30696913
At2g07675	CATMA2a06470	1.44777	ribosomal protein S12 mitochondrial family protein
At5g47590	CATMA5a43560	1.45334	heat shock protein-related
At5g14890	CATMA5a13150	1.45764	NHL repeat-containing protein
At1g01310	CATMA1a00290	1.45912	pathogenesis related protein	42561585
At4g22050	CATMA4a23730	1.46069	aspartyl protease family protein
At1g35110	CATMA1a33260	1.46117	Ulp1 protease family protein
At5g23000	CATMA5a20490	1.47198	myb family transcription factor (MYB37)
At4g00525	CATMA4a00590	1.48072	expressed protein
At3g45740	CATMA3a38740	1.48891	hydrolase family protein / HAD-superfamily protein
At5g61080	CATMA5a56720	1.4907	expressed protein
At4g37290	CATMA4a38860	1.49284	expressed protein
At5g23260	CATMA5a20750	1.49726	MADS-box protein	42573452
At5g10625	CATMA4a06830	1.50009	expressed protein
At2g27300	CATMA2a25690	1.53002	no apical meristem (NAM) family protein
At5g35935	CATMA5a31410	1.53046	copia-like retrotransposon family
At2g41480	CATMA2a39890	1.56854	peroxidase	145360873
At5g38530	CATMA5a34060	1.5753	tryptophan synthase-related
At1g73325	CATMA1a62620	1.59131	trypsin and protease inhibitor family protein / Kunitz family protein
At3g13630	CATMA3a12790	1.59402	hypothetical protein
At1g77990	CATMA1a67113	1.60766	sulfate transporter
At5g37980	CATMA5a33350	1.61182	NADP-dependent oxidoreductase	18421706
At5g05340	CATMA5a04520	1.63041	peroxidase	30680891
At5g22970	CATMA5a20470	1.66678	expressed protein
No match	CATMA5a40390	1.66774	unknown protein
At2g30230	CATMA2b28510	1.67636	hypothetical protein
At1g02850	CATMA1a01780	1.68694	glycosyl hydrolase family 1 protein
At1g58460	CATMA1a48590	1.68849	expressed protein
At1g54540	CATMA1a45680	1.6999	hypothetical protein
At3g33002	CATMA3a33374	1.70586	pseudogene	NULL
No match	CATMA1a56065	1.70981	unknown protein
At2g35950	CATMA2a34150	1.7401	expressed protein
At4g35690	CATMA4a37340	1.74419	hypothetical protein
At2g36080	CATMA2a34280	1.74579	DNA-binding protein	30686668
At4g30430	CATMA4a32030	1.75968	senescence-associated family protein
At5g56240	CATMA5a52040	1.76242	expressed protein
At3g09270	CATMA3a08130	1.78756	glutathione S-transferase	145338288
At3g54440	CATMA3a47370	1.78918	glycoside hydrolase family 2 protein
No match	CATMA5a22370	1.79923	unknown protein
At3g21770	CATMA3a21635	1.8008	peroxidase 30 (PER30) (P30) (PRXR9)
At1g16950	CATMA1a15950	1.81387	expressed protein
At1g62420	CATMA1a51570	1.81421	expressed protein
At5g06730	CATMA5a05910	1.8334	peroxidase	30681587
At4g15620	CATMA4a16370	1.84447	integral membrane family protein
At3g21770	CATMA3b21635	1.85297	peroxidase 30 (PER30) (P30) (PRXR9)
At2g36330	CATMA2a34540	1.89082	integral membrane protein	145360674
At4g37460	CATMA4a39040	1.91723	tetratricopeptide repeat (TPR)-containing protein
At2g16480	CATMA2a15280	1.9262	SWIB complex BAF60b domain-containing protein / plus-3 domain-containing protein
At4g36740	CATMA4a38300	2.00493	homeobox-leucine zipper family protein
At2g14610	OPA022124_rc	2.01484	pathogenesis-related protein 1 (PR-1) identical to GB:M90508 SP|P33154
At2g44460	CATMA2a42890	2.04349	glycosyl hydrolase family 1 protein
At5g13330	CATMA5a11530	2.08097	AP2 domain-containing transcription factor family protein
At3g04070	CATMA3a03040	2.13275	no apical meristem (NAM) family protein
At5g10100	CATMA5a08860_bis	2.14203	trehalose-6-phosphate phosphatase	30683007
At1g17480	CATMA1a16520	2.14352	calmodulin-binding family protein
At2g33850	CATMA2a32070	2.19234	expressed protein
At3g59220	CATMA3a52270	2.22911	pirin	30694944
At3g21420	CATMA3a21290	2.31663	oxidoreductase	145338792
At3g56610	CATMA3a49580	2.32263	expressed protein
At1g70880	CATMA1a60160	2.35157	Bet v I allergen family protein
At5g60000	CATMA5a55750	2.39986	hypothetical protein
At5g61890	CATMA5a57480	2.57597	AP2 domain-containing transcription factor family protein
At5g38910	CATMA5a34510	2.68731	germin-like protein	18421809
At5g45910	CATMA5a41910	2.80368	GDSL-motif lipase/hydrolase family protein
At2g19890	CATMA2a18390	2.80731	expressed protein

## Sheet: down-regulated
down-regulated genes in zwg as compared to Sav-0 (≥2-fold change, FDR 5%)
AGI_Number	feature ID	normalized expression change (log2)	Description
At3g61060	CATMA3a54230	-1.00346	F-box family protein / lectin-related
At4g04930	CATMA4a05515	-1.00398	fatty acid desaturase family protein
At3g05350	CATMA3a04380	-1.0051	aminopeptidase P
At3g28770	CATMA3a28670	-1.00748	expressed protein
At4g33530	CATMA4a35260	-1.00795	potassium transporter family protein
At4g01160	CATMA4a01320	-1.01089	BTB/POZ domain-containing protein
At1g64660	CATMA1a53980	-1.01103	Cys/Met metabolism pyridoxal-phosphate-dependent enzyme family protein
At3g62830	CATMA3a55995	-1.01165	NAD-dependent epimerase/dehydratase family protein
At3g47190	CATMA3a40270	-1.01228	oxidoreductase
At3g05880	CATMA3a04913	-1.01268	hydrophobic protein (RCI2A) / low temperature and salt responsive protein (LTI6A)
At1g74000	CATMA1a63356	-1.01632	strictosidine synthase family protein
At4g22060	CATMA4a23740	-1.01783	F-box family protein
At1g56720	CATMA1a47810	-1.02086	protein kinase family protein
At1g02820	CATMA1a01755	-1.02688	late embryogenesis abundant 3 family protein / LEA3 family protein
At1g17250	CATMA1a16280	-1.02713	leucine-rich repeat family protein
At2g20830	CATMA2a19420	-1.02776	expressed protein
At1g59940	CATMA1a48985	-1.02919	two-component responsive regulator / response regulator 3 (ARR3)
At1g17090	CATMA1a16085	-1.03138	expressed protein
At2g20725	CATMA2a19290	-1.03158	CAAX amino terminal protease family protein
At5g07870	CATMA5a07120	-1.03529	transferase family protein
At1g79250	CATMA1a68370	-1.03585	protein kinase
At1g02040	CATMA1a01040	-1.03803	zinc finger (C2H2 type) family protein
At4g32380	CATMA4a34120	-1.03939	glycoside hydrolase family 28 protein / polygalacturonase (pectinase) family protein
At2g43540	CATMA2a41960	-1.04003	expressed protein
At4g17550	CATMA4a18570	-1.04371	transporter-related
At5g28470	CATMA5a26300	-1.04419	proton-dependent oligopeptide transport (POT) family protein
At4g35060	CATMA4a36800	-1.04812	heavy-metal-associated domain-containing protein / copper chaperone (CCH)-related
At2g42530	CATMA2a40960	-1.05004	cold-responsive protein / cold-regulated protein (cor15b)
At4g16770	CATMA4a17725	-1.05173	oxidoreductase
At4g07960	CATMA4a07460	-1.05196	glycosyl transferase family 2 protein
At3g47340	CATMA3a40350	-1.05287	asparagine synthetase 1 (glutamine-hydrolyzing) / glutamine-dependent asparagine synthetase 1 (ASN1)
At5g15630	CATMA5a13880	-1.05376	phytochelatin synthetase family protein / COBRA cell expansion protein COBL4
At2g16030	CATMA2a14890	-1.05748	expressed protein
No match	CATMA3a46030	-1.05876	unknown protein
At2g24170	CATMA2b22510	-1.06084	endomembrane protein 70
At3g07270	CATMA3a06510	-1.06136	GTP cyclohydrolase I
At1g74670	CATMA1a64040	-1.062	gibberellin-responsive protein
At2g38500	CATMA2a36790	-1.06392	expressed protein
At5g62560	CATMA5a58130	-1.06415	armadillo/beta-catenin repeat family protein / U-box domain-containing protein
At5g03690	CATMA5a02880	-1.06567	fructose-bisphosphate aldolase
At3g59250	CATMA3a52300	-1.06665	F-box family protein
At5g55150	CATMA5a50920	-1.06725	F-box family protein
At4g30770	CATMA4a32380	-1.06958	hypothetical protein
At1g72260	CATMA1a61500	-1.07207	thionin (THI2.1)
At1g09440	CATMA1a08290	-1.07566	protein kinase family protein
At3g17630	CATMA3a17070	-1.07637	cation/hydrogen exchanger
At3g18360	CATMA3a17930	-1.077	VQ motif-containing protein
At5g61610 (gene only)	CATMA5a57210	-1.07778	oleosin
At3g59030	CATMA3a52070	-1.08158	transparent testa 12 protein (TT12) / multidrug transporter-like protein
At2g13620	CATMA2a12330	-1.08199	cation/hydrogen exchanger
At2g17690	CATMA2a16350	-1.08961	F-box family protein
At4g28088	CATMA4a29730	-1.091	hydrophobic protein
At1g69900	CATMA1a59210	-1.09582	expressed protein
At1g27440	CATMA1a25670	-1.09591	exostosin family protein
At1g57750	CATMA1a48030	-1.09844	cytochrome P450
At2g29040	CATMA2a27430	-1.10155	exostosin family protein
At3g02480	CATMA3a01430	-1.10667	ABA-responsive protein-related
At3g24300	CATMA3a24233	-1.10754	ammonium transporter 1
At3g18660	CATMA3a18270	-1.10962	glycogenin glucosyltransferase (glycogenin)-related
At1g75680	CATMA1a64980	-1.11088	glycosyl hydrolase family 9 protein
At1g51090	CATMA1a42160	-1.11653	heavy-metal-associated domain-containing protein
At5g49720	CATMA5a45658	-1.12616	endo-1
At5g59320	OPAt5g59320_rc	-1.12791	transfer protein 3 (LTP 3) identical to lipid transfer protein 3 from Arabidopsis thaliana [gi:8571921]; contains Pfam protease inhibitor/seed storage/LTP family domain PF00234
At1g53100	CATMA1a44130	-1.1295	glycosyltransferase family 14 protein / core-2/I-branching enzyme family protein
No match	CATMA2a02630	-1.13048	unknown protein
At1g04670	CATMA1a03510	-1.13261	expressed protein
At2g28110	CATMA2a26510	-1.13611	exostosin family protein
At3g13540	CATMA3a12690	-1.13655	myb family transcription factor
At4g11570	CATMA4a11720	-1.1366	haloacid dehalogenase-like hydrolase family protein
At2g19500	CATMA2a18070	-1.13975	FAD-binding domain-containing protein / cytokinin oxidase family protein
No match	CATMA1a22210	-1.14392	unknown protein
At2g32870	CATMA2a31070	-1.14441	meprin and TRAF homology domain-containing protein / MATH domain-containing protein
At2g22540	CATMA2a21060	-1.15491	short vegetative phase protein (SVP)
At3g20190	CATMA3a19860	-1.15621	leucine-rich repeat transmembrane protein kinase
At5g60660	CATMA5a56390	-1.15697	major intrinsic family protein / MIP family protein
At1g33800	CATMA1a32030	-1.15989	expressed protein
At5g50050	CATMA5a45970	-1.16304	invertase/pectin methylesterase inhibitor family protein
At5g16590	CATMA5a14910	-1.16878	leucine-rich repeat transmembrane protein kinase
At5g02890	CATMA5a01990	-1.16922	transferase family protein
At3g61230	CATMA3a54380	-1.17085	LIM domain-containing protein
At5g47470	CATMA5a43450	-1.17537	nodulin MtN21 family protein
At5g67210	CATMA5a62660	-1.18091	expressed protein
At2g21990	CATMA2a20570	-1.1845	expressed protein
At5g17700	CATMA5a15990	-1.18762	MATE efflux family protein
At4g13840	CATMA4a14010	-1.19344	transferase family protein
At3g02380	CATMA3a01355	-1.1969	zinc finger protein CONSTANS-LIKE 2 (COL2)
At1g04380	CATMA1a03210	-1.20084	2-oxoglutarate-dependent dioxygenase
At3g09540	CATMA3a08400	-1.20229	pectate lyase family protein
At2g30490	CATMA2a28743	-1.20564	trans-cinnamate 4-monooxygenase / cinnamic acid 4-hydroxylase (C4H) (CA4H) / cytochrome P450 73 (CYP73) (CYP73A5)
At3g51220	CATMA3a44210	-1.20591	expressed protein
At3g17060	CATMA3a16460	-1.20868	pectinesterase family protein
At5g50490	CATMA5a46470	-1.21532	CCAAT-box binding transcription factor Hap5a
At1g77330	CATMA1a66550	-1.21646	1-aminocyclopropane-1-carboxylate oxidase
At3g50970	CATMA3a43980	-1.22193	dehydrin xero2 (XERO2) / low-temperature-induced protein LTI30 (LTI30)
At2g32870	CATMA2a31070_bis	-1.22537	meprin and TRAF homology domain-containing protein / MATH domain-containing protein
At3g49930	CATMA3a42980	-1.22893	zinc finger (C2H2 type) family protein
At2g31980	CATMA2a30250	-1.22904	cysteine proteinase inhibitor-related
At4g14250	CATMA4a14520	-1.23106	UBX domain-containing protein
At2g31980	CATMA2a30250_bis	-1.23326	cysteine proteinase inhibitor-related
At5g40020	CATMA5a35690	-1.23373	pathogenesis-related thaumatin family protein
At2g16130	CATMA2a14980	-1.23426	mannitol transporter
At5g55970	CATMA5a51750	-1.23802	zinc finger (C3HC4-type RING finger) family protein
At1g62340	CATMA1a51490	-1.23834	subtilisin-like serine protease / abnormal leaf shape1 (ALE1)
At5g60630	CATMA5a56350	-1.24425	expressed protein
At1g63910	CATMA1a53170	-1.24781	myb family transcription factor (MYB103)
At4g20070	CATMA4a21330	-1.24953	peptidase M20/M25/M40 family protein
At5g54585	CATMA5a50440	-1.25445	expressed protein
At3g24690	CATMA3a24630	-1.25484	expressed protein
At5g20710	CATMA5a19240	-1.25507	beta-galactosidase
At3g22510	CATMA3a22500	-1.25563	expressed protein
At4g32870	CATMA4a34610	-1.25709	expressed protein
At5g22490	CATMA5a19960	-1.26148	condensation domain-containing protein
At4g23400	CATMA4a25210	-1.26297	major intrinsic family protein / MIP family protein
At2g27700	CATMA2a26110	-1.26522	eukaryotic translation initiation factor 2 family protein / eIF-2 family protein
At1g72230	CATMA1a61460	-1.26726	plastocyanin-like domain-containing protein
At1g55960	CATMA1a46908	-1.26817	expressed protein
At1g02500	CATMA1a01480	-1.26835	S-adenosylmethionine synthetase 1 (SAM1)
At5g39860	CATMA5a35520	-1.27084	bHLH protein
At4g18640	CATMA4a19760	-1.27239	leucine-rich repeat transmembrane protein kinase
At5g45380	CATMA5a41330	-1.27369	sodium:solute symporter family protein
At5g55950	CATMA5a51730	-1.27386	transporter-related
At1g54870	CATMA1a45940	-1.27609	short-chain dehydrogenase/reductase (SDR) family protein
At3g62710	CATMA3a55870	-1.27934	glycosyl hydrolase family 3 protein
At1g44150	CATMA1a37640	-1.28438	pseudogene
At5g17590	CATMA5a15880	-1.28836	prothymosin alpha-related
At3g54800	CATMA3a47720	-1.2909	pleckstrin homology (PH) domain-containing protein / lipid-binding START domain-containing protein
At1g07690	CATMA1a06746	-1.29132	hypothetical protein
At5g54690	CATMA5a50520	-1.29267	glycosyl transferase family 8 protein
At1g01900	CATMA1a00890	-1.29719	subtilase family protein
At2g47770	CATMA2a46200	-1.2994	benzodiazepine receptor-related
At2g10970	CATMA2a09160	-1.30751	invertase/pectin methylesterase inhibitor family protein
At1g12080	CATMA1a11132	-1.30784	expressed protein
At1g62480	CATMA1a51600	-1.3098	vacuolar calcium-binding protein-related
At4g18150	CATMA4a19170	-1.31442	hypothetical protein
At5g03920	CATMA5a03120	-1.31482	expressed protein
At2g37090	CATMA2a35385	-1.31739	glycosyl transferase family 43 protein
At1g21520	CATMA1a20570	-1.31855	expressed protein
At1g20850	CATMA1a19916	-1.31947	cysteine endopeptidase
At1g73560	CATMA1a62860	-1.31997	protease inhibitor/seed storage/lipid transfer protein (LTP) family protein
At4g35350	CATMA4a37055	-1.3222	cysteine endopeptidase
At3g51810	CATMA3a44750	-1.32782	Em-like protein GEA1 (EM1)
At5g39400	CATMA5a34990	-1.3396	pollen specific phosphatase
At5g14130	CATMA5a12355	-1.33968	peroxidase
At2g47650	CATMA2a46090	-1.34075	NAD-dependent epimerase/dehydratase family protein
At2g47115	CATMA2a45560	-1.34093	expressed protein
At2g15050	CATMA2a13890	-1.3411	lipid transfer protein
No match	CATMA1a30970	-1.34139	unknown protein
At5g52900	CATMA5a48780	-1.34356	expressed protein
At2g15260	CATMA2a14090	-1.34737	zinc finger (C3HC4-type RING finger) family protein
At3g10460	CATMA3a09460	-1.34811	self-incompatibility protein-related
At5g40730	CATMA5a36430	-1.35436	arabinogalactan-protein (AGP24)
At5g61340	CATMA5a56990	-1.35538	expressed protein
At2g41610	CATMA2a40005	-1.35547	expressed protein
At5g15140	CATMA5a13420	-1.35754	aldose 1-epimerase family protein
At1g02980	CATMA1a01864	-1.35998	cullin family protein
At1g19940	CATMA1a18930	-1.3651	glycosyl hydrolase family 9 protein
At2g37040	CATMA2a35330	-1.36792	phenylalanine ammonia-lyase 1 (PAL1)
At4g32100	CATMA4a33760	-1.36886	hypothetical protein
At4g11030	CATMA4b11110	-1.37043	long-chain-fatty-acid--CoA ligase
At2g25540	CATMA2a23880	-1.37054	cellulose synthase
At2g27070	CATMA2a25430	-1.37636	two-component responsive regulator family protein / response regulator family protein
At1g11770	CATMA1a10790	-1.37973	FAD-binding domain-containing protein
At5g49360	CATMA5a45350	-1.38266	glycosyl hydrolase family 3 protein
At1g50290	CATMA1a41355	-1.39009	expressed protein
At1g03050	CATMA1a01920	-1.39544	epsin N-terminal homology (ENTH) domain-containing protein / clathrin assembly protein-related
At5g62750	CATMA5a58340	-1.39806	expressed protein
At2g25490	CATMA2a23830	-1.40481	F-box family protein (FBL6)
At4g16745	CATMA4a17710	-1.40907	exostosin family protein
At5g10140	CATMA5a08895	-1.41072	MADS-box protein flowering locus F (FLF)
At3g20530	CATMA3a20240	-1.41076	protein kinase family protein
At5g35550	CATMA5a30760	-1.41271	myb family transcription factor (MYB123)
At3g08900	CATMA3a07720	-1.4131	reversibly glycosylated polypeptide-3 (RGP3)
At4g25200	CATMA4a26885	-1.41562	23.6 kDa mitochondrial small heat shock protein (HSP23.6-M)
At3g61750	CATMA3a54910	-1.41889	auxin-responsive protein -related
At1g11545	CATMA1a10510	-1.42181	xyloglucan:xyloglucosyl transferase	145335404
No match	CATMA4a15850	-1.42401	unknown protein
No match	CATMA3a40520	-1.43078	unknown protein
At1g57800	CATMA1a48090	-1.43127	zinc finger (C3HC4-type RING finger) family protein
At3g54040	CATMA3a46990	-1.4378	photoassimilate-responsive protein-related
At3g60750	CATMA3a53750	-1.44003	transketolase
At4g29905 (gene only)	CATMA4a31560	-1.44056	Expressed protein
At5g61660	CATMA5a57260	-1.44099	glycine-rich protein
At1g55850	CATMA1a47044	-1.44127	cellulose synthase family protein
At3g62010	CATMA3a55150	-1.44859	expressed protein
At2g42470	CATMA2a40880	-1.45086	meprin and TRAF homology domain-containing protein / MATH domain-containing protein
At5g03760	CATMA5a02940	-1.45549	glycosyl transferase family 2 protein
At1g49860	CATMA1a40940	-1.45749	glutathione S-transferase
At2g47670	CATMA2a46100	-1.45756	invertase/pectin methylesterase inhibitor family protein
At3g23090	CATMA3a23040	-1.45776	expressed protein
At2g20750	CATMA2a19310	-1.4579	beta-expansin
At2g31500	CATMA2a29740	-1.459	calcium-dependent protein kinase
At1g70990	CATMA1a60280	-1.45917	proline-rich family protein
At5g13670	CATMA5a11900	-1.45967	nodulin MtN21 family protein
At4g38340	CATMA4a39840	-1.46151	RWP-RK domain-containing protein
At4g01140	CATMA4a01310	-1.46592	expressed protein
At5g14730	CATMA5a12950	-1.46636	expressed protein
At1g61255	CATMA1a50300	-1.47106	expressed protein
No match	CATMA5a62730	-1.47376	unknown protein
At5g61630	CATMA5a57230	-1.47455	hypothetical protein
At4g25950	CATMA4a27615	-1.47531	vacuolar ATP synthase	30687059
At4g34050	CATMA4a35845	-1.47862	caffeoyl-CoA 3-O-methyltransferase
At4g22460	CATMA4a24180	-1.47883	protease inhibitor/seed storage/lipid transfer protein (LTP) family protein
At1g27380	CATMA1a25580	-1.48358	p21-rho-binding domain-containing protein
At2g34360	CATMA2a32510	-1.48403	MATE efflux family protein
At5g01190	CATMA5a00220	-1.48414	laccase
At5g07540	CATMA5a06752	-1.4874	glycine-rich protein (GRP16)
At5g27980	CATMA5a25520	-1.48849	seed maturation family protein
At4g34760	CATMA4a36550	-1.48931	auxin-responsive family protein
At3g57270	CATMA3a50280	-1.4909	glycosyl hydrolase family 17 protein
At3g15050	CATMA3a14400	-1.49967	calmodulin-binding family protein
No match	CATMA1a51480	-1.50265	unknown protein
At2g40610	CATMA2a38930	-1.50549	expansin
At1g70260	CATMA1a59540	-1.51154	nodulin MtN21 family protein
At3g15960	CATMA3a15370	-1.51535	DNA mismatch repair MutS family protein
At5g25330	CATMA5a23050	-1.5174	hypothetical protein
At2g41905	CATMA2a40300_bis	-1.52736	expressed protein
At2g47340	CATMA2a45800	-1.53103	invertase/pectin methylesterase inhibitor family protein
At4g36590	CATMA4a38130	-1.53268	MADS-box protein (AGL40)
At2g40320	CATMA2a38600	-1.53503	expressed protein
At1g68380	CATMA1a57760	-1.53682	expressed protein
At4g32340	CATMA4a34070	-1.54479	expressed protein
At1g15415	CATMA1a14450	-1.54606	expressed protein
At4g33330	CATMA4a35050	-1.55245	glycogenin glucosyltransferase (glycogenin)-related
At2g02140	CATMA2a01210	-1.55523	plant defensin-fusion protein
No match	CATMA3a46040	-1.55579	unknown protein
At5g03760	CATMA5a02950	-1.55986	glycosyl transferase family 2 protein
At1g67810	CATMA1a57210	-1.56158	Fe-S metabolism associated domain-containing protein
At2g43010	CATMA2a41410	-1.56526	phytochrome-interacting factor 4 (PIF4) / basic helix-loop-helix protein 9 (bHLH9) / short under red-light 2 (SRL2)
At5g26630	CATMA5a24126	-1.57328	MADS-box protein (AGL35)
At3g24600	CATMA3a24570	-1.57537	hypothetical protein
At4g31370	CATMA4a33063	-1.58242	fasciclin-like arabinogalactan family protein
At1g49190	CATMA1a40310	-1.5868	two-component responsive regulator family protein / response regulator family protein
At3g53080	CATMA3a46050	-1.58936	galactose-binding lectin family protein
At3g24280	CATMA3a24220	-1.59116	expressed protein
At2g43710	CATMA2a42120	-1.59441	acyl-(acyl-carrier-protein) desaturase / stearoyl-ACP desaturase (SSI2)
At1g73600	CATMA1a62920	-1.5955	phosphoethanolamine N-methyltransferase 3
At4g39650	CATMA4a41010	-1.59688	gamma-glutamyltranspeptidase family protein
At2g38080	CATMA2a36370	-1.60053	laccase
At3g49330	CATMA3a42360	-1.607	invertase/pectin methylesterase inhibitor family protein
At2g16750	CATMA2a15440	-1.60898	protein kinase family protein
At4g26220	CATMA4a27740	-1.6136	caffeoyl-CoA 3-O-methyltransferase
At1g74820	CATMA1a64190	-1.61475	cupin family protein
At4g16563	CATMA4a17500	-1.61789	aspartyl protease family protein
At2g15620	CATMA2a14525	-1.62862	ferredoxin--nitrite reductase
At3g50220	CATMA3a43260	-1.63524	expressed protein
At1g24620	CATMA1a23570	-1.6372	polcalcin
At3g49780	CATMA3a42820	-1.63954	phytosulfokines 3 (PSK3)
At3g16300	CATMA3a15710	-1.63966	integral membrane family protein
At2g32370	CATMA2a30670	-1.6407	homeobox-leucine zipper family protein / lipid-binding START domain-containing protein
At5g10230	CATMA5a08970	-1.64089	annexin 7 (ANN7)
At5g26060	CATMA5a23700	-1.65923	S1 self-incompatibility protein-related
No match	CATMA3a46020	-1.67754	unknown protein
At4g26580	CATMA4a28150	-1.6817	zinc finger (C3HC4-type RING finger) family protein
At2g13680	CATMA2a12360	-1.6843	glycosyl transferase family 48 protein
At5g38760	CATMA5a34350	-1.68927	expressed protein
At4g32510	CATMA4a34240	-1.69025	anion exchange family protein
At4g12960	CATMA4a13090	-1.70087	gamma interferon responsive lysosomal thiol reductase family protein / GILT family protein
At3g49270	CATMA3a42300	-1.7078	expressed protein
At3g09140	CATMA3a08020	-1.71101	expressed protein
At2g46360	CATMA2a44720	-1.71876	expressed protein
At1g73640	CATMA1a62960	-1.72371	Ras-related GTP-binding family protein
At5g17090	CATMA5a15390	-1.72635	expressed protein
At2g34360 (gene only)	CATMA2b32510	-1.72909	hypothetical protein
At1g14580	CATMA1a13600	-1.73507	zinc finger (C2H2 type) family protein
At3g17760	CATMA3a17240	-1.73617	glutamate decarboxylase
At3g20750	CATMA3a20490	-1.73819	zinc finger (GATA type) family protein
At5g56870	CATMA5a52625	-1.74182	beta-galactosidase
At4g13230	CATMA4a13340	-1.74207	late embryogenesis abundant domain-containing protein / LEA domain-containing protein
At5g24410	CATMA5a22020	-1.74399	glucosamine/galactosamine-6-phosphate isomerase-related
At2g37750	CATMA2a36030	-1.74489	expressed protein
At5g44030	CATMA5a39800	-1.75349	cellulose synthase
At4g33450	CATMA4a35170	-1.75522	myb family transcription factor (MYB69)
At3g01230	CATMA3a00220	-1.75691	expressed protein
At1g79760	CATMA1a68900	-1.76556	expressed protein
At3g62170	CATMA3a55310	-1.77365	pectinesterase family protein
At3g27200	CATMA3a27010	-1.78014	plastocyanin-like domain-containing protein
At3g14760	CATMA3a14110	-1.7853	expressed protein
At2g25890	CATMA2a24280	-1.79456	glycine-rich protein / oleosin
At1g11070	CATMA1a09940	-1.81196	hydroxyproline-rich glycoprotein family protein
At1g77210	CATMA1a66420	-1.81449	sugar transporter
At5g60490	CATMA5a56200	-1.82962	fasciclin-like arabinogalactan-protein (FLA12)
At1g05260	CATMA1a04113	-1.84251	peroxidase 3 (PER3) (P3) / rare cold-inducible protein (RCI3A) (PRC)
At4g27580	CATMA4a29150	-1.85194	expressed protein
At5g07260	CATMA5a06460	-1.85443	homeobox protein-related
At5g11220	CATMA5a09980	-1.85631	expressed protein
At3g12880	CATMA3a11840	-1.85661	invertase/pectin methylesterase inhibitor family protein
At5g49180	CATMA5a45110	-1.86082	pectinesterase family protein
At5g53100	CATMA5a49000	-1.86491	oxidoreductase
At1g30250	CATMA1a28280	-1.86499	expressed protein
At3g10340	CATMA3a09340	-1.86876	phenylalanine ammonia-lyase
At3g25280	CATMA3a25130	-1.8695	proton-dependent oligopeptide transport (POT) family protein
At3g28830	CATMA3a28730	-1.87351	expressed protein
At5g17420	CATMA5a15680	-1.87549	cellulose synthase
At4g18395	CATMA4a19470	-1.88404	expressed protein
At3g17600	CATMA3a17020	-1.89738	auxin-responsive protein
At2g20825	CATMA2a19410	-1.90252	expressed protein
At5g54530	CATMA5a50380	-1.90322	expressed protein
At3g15280	CATMA3a14640	-1.90699	expressed protein
No match	CATMA5a03560	-1.91197	unknown protein
At5g56640	CATMA5a52450	-1.91475	expressed protein
At5g10430	CATMA5a09183	-1.91735	arabinogalactan-protein (AGP4)
At5g07510	CATMA5a06730	-1.91851	glycine-rich protein (GRP14)
At3g08900	CATMA3a07710	-1.92065	reversibly glycosylated polypeptide-3 (RGP3)
At3g01070	CATMA3a00110	-1.92078	plastocyanin-like domain-containing protein
At5g67620	CATMA5a63070	-1.92419	expressed protein
At5g26120	CATMA5a23790	-1.92887	glycosyl hydrolase family protein 51
At3g61910	CATMA3a55040	-1.93716	no apical meristem (NAM) family protein
At3g20865	CATMA3a20610	-1.94267	arabinogalactan-protein
At1g73870	CATMA1a63200	-1.94286	zinc finger (B-box type) family protein
At2g14690	CATMA2a13440	-1.96487	glycosyl hydrolase family 10 protein
At5g53250	CATMA5a49170	-1.9698	arabinogalactan-protein
At5g06500	CATMA5a05710	-1.97262	MADS-box family protein
At2g21140	CATMA2a19790	-1.98075	hydroxyproline-rich glycoprotein family protein
At3g25050	CATMA3a24900	-1.98452	xyloglucan:xyloglucosyl transferase	145338923
At3g57240	CATMA3a50260	-1.98474	beta-1
At1g63060	CATMA1a52250	-1.99151	expressed protein
At4g22880	CATMA4a24645	-1.99311	leucoanthocyanidin dioxygenase
At2g17750	CATMA2a16430	-1.99326	hypothetical protein
At4g18780	CATMA4a19880	-2.00152	cellulose synthase
At4g32500	CATMA4a34235	-2.00507	potassium channel protein
At4g08670	CATMA4a08470	-2.00508	protease inhibitor/seed storage/lipid transfer protein (LTP) family protein
At5g60020	CATMA5a55770	-2.00907	laccase
At1g80170	CATMA1a69350	-2.01117	polygalacturonase
No match	CATMA2a29660	-2.01153	unknown protein
At2g03505	CATMA2a02430	-2.01638	glycosyl hydrolase family protein 17
At3g59845	CATMA3a52870	-2.02038	NADP-dependent oxidoreductase
At2g46960	CATMA2a45420	-2.02373	cytochrome P450 family protein
At2g22150	CATMA2a20710	-2.02986	pseudogene
At3g02670	CATMA3a01630	-2.03332	proline-rich family protein
At1g48930	CATMA1a40070	-2.0459	endo-1	30694445
At4g17030	CATMA4a18050	-2.05192	expansin-related
At5g46200	CATMA5a42200	-2.07109	expressed protein
At3g62640	CATMA3a55810	-2.07364	expressed protein
At3g28980	CATMA3a29000	-2.08823	expressed protein
At5g03160	CATMA5a02280	-2.09909	DNAJ heat shock N-terminal domain-containing protein
At1g54980	CATMA1a46030	-2.13546	invertase/pectin methylesterase inhibitor family protein
At2g23550	CATMA2b21960	-2.14949	hydrolase
At5g19580	CATMA5a18010	-2.16007	glyoxal oxidase-related
At3g11740	CATMA3a10660	-2.17776	expressed protein
At4g04460	CATMA4a05040	-2.18138	aspartyl protease family protein
At3g50990	CATMA3a44000	-2.18398	peroxidase
At1g13635	CATMA1a12620	-2.19121	methyladenine glycosylase family protein
At1g49770	CATMA1a40850	-2.19645	basic helix-loop-helix (bHLH) family protein
At2g03190	CATMA2a02100	-2.20159	E3 ubiquitin ligase SCF complex subunit SKP1/ASK1 (At16)
At3g01250	CATMA3a00240	-2.22876	expressed protein
At1g70720	CATMA1a60000	-2.23098	invertase/pectin methylesterase inhibitor family protein
No match	CATMA5a57050	-2.23219	unknown protein
At1g50310	CATMA1a41370	-2.23381	monosaccharide transporter (STP9)
At1g09790	CATMA1a08630	-2.24673	phytochelatin synthetase-related
At1g76965	CATMA1a66200	-2.25504	glycine-rich protein
At5g61720	CATMA5a57320	-2.26202	expressed protein
At3g54240	CATMA3a47190	-2.26268	hydrolase
At4g33355	CATMA4a35070	-2.26485	protease inhibitor/seed storage/lipid transfer protein (LTP) family protein
At1g16390	CATMA1a15380	-2.28194	organic cation transporter-related
At3g10595	CATMA3a09630	-2.28606	myb family transcription factor
At2g24810	CATMA2a23180	-2.30806	pathogenesis-related thaumatin family protein
At3g28840	CATMA3a28740	-2.31783	expressed protein
At5g58500	CATMA5a54260	-2.33901	expressed protein
No match	CATMA3a00321	-2.35462	unknown protein
At4g22430	CATMA4a24170	-2.36013	hypothetical protein
No match	CATMA4a13180	-2.36562	unknown protein
At2g44250	CATMA2a42680	-2.36856	expressed protein
At4g23496	CATMA4a25320	-2.37695	expressed protein
At3g16920	CATMA3a16320	-2.3835	glycoside hydrolase family 19 protein
At3g07850	CATMA3a13273	-2.38767	exopolygalacturonase / galacturan 1
No match	CATMA5a58660	-2.40792	unknown protein
At4g01470	CATMA4a01670	-2.40914	major intrinsic family protein / MIP family protein
At1g05280	CATMA1a04130	-2.41034	fringe-related protein
At1g04660	CATMA1a03500	-2.42373	glycine-rich protein
No match	CATMA3a21320	-2.4241	unknown protein
At1g75930	CATMA1a65210	-2.43171	family II extracellular lipase 6 (EXL6)
At5g27870	CATMA5a25300	-2.43289	pectinesterase family protein
At5g62850 (gene only)	CATMA5a58420	-2.46059	LIM7 - like protein
At1g19640	CATMA1a18660	-2.51242	S-adenosyl-L-methionine:jasmonic acid carboxyl methyltransferase (JMT)
At4g29340	CATMA4a30980	-2.5128	profilin 3 (PRO3) (PFN3)
At5g09370	CATMA5a08200	-2.52484	protease inhibitor/seed storage/lipid transfer protein (LTP) family protein
At2g28355	CATMA2a26770	-2.52729	expressed protein
At5g44300	CATMA5a40040	-2.53328	dormancy/auxin associated family protein
At5g19700	CATMA5a18130	-2.54499	MATE efflux protein-related
At3g21570	CATMA3a21440	-2.55905	expressed protein
At1g09550	CATMA1a08410	-2.55958	pectinacetylesterase
At5g56300	CATMA5a52100	-2.56386	S-adenosyl-L-methionine:carboxyl methyltransferase family protein
At2g23550	CATMA2a21960	-2.58023	hydrolase
No match	CATMA1a57140	-2.5857	unknown protein
At5g24655	CATMA5a22300	-2.59509	expressed protein
No match	CATMA2a24070	-2.59929	unknown protein
At1g61720	CATMA1a50805	-2.5996	dihydroflavonol 4-reductase (dihydrokaempferol 4-reductase) family (BAN)
At5g48100	CATMA5a44080	-2.61651	laccase family protein / diphenol oxidase family protein
No match	CATMA2a46320	-2.63996	unknown protein
At3g27785	CATMA3a27620	-2.64893	myb family transcription factor (MYB118)
At1g52680	CATMA1a43740	-2.66043	late embryogenesis abundant protein-related / LEA protein-related
At3g21970	CATMA3a21870	-2.68926	receptor-like protein kinase-related
At3g60700	CATMA3a53700	-2.8426	expressed protein
At3g28790	CATMA3a28690	-2.84692	expressed protein
At5g51105	CATMA5a47030	-2.87778	expressed protein
At5g63240	CATMA5a58840	-2.89967	glycosyl hydrolase family protein 17
At3g13370	CATMA3a12500	-2.90064	hypothetical protein
At2g02515	CATMA2a01420	-2.90747	expressed protein
At1g70830	CATMA1a60110	-2.90988	Bet v I allergen family protein
At3g28830	CATMA3a28730_bis	-2.92228	expressed protein
At5g07420	CATMA5a06640	-2.93245	pectinesterase family protein
At2g17660	CATMA2a16320	-2.96068	nitrate-responsive NOI protein
At1g68510	CATMA1a57890	-3.04585	LOB domain protein 42 / lateral organ boundaries domain protein 42 (LBD42)
At4g26420	CATMA4a27970	-3.12945	S-adenosyl-L-methionine:carboxyl methyltransferase family protein
At3g24250	CATMA3a24180	-3.1305	glycine-rich protein
At3g28780	CATMA3a28680	-3.16643	glycine-rich protein
At4g14400	CATMA4a14770	-3.17583	ankyrin repeat family protein
At4g30880	CATMA4a32530	-3.24768	protease inhibitor/seed storage/lipid transfer protein (LTP) family protein
At1g69940	CATMA1a59260	-3.28844	pectinesterase family protein
At1g23200	CATMA1a22270	-3.29694	pectinesterase family protein
At4g11760	CATMA4a11920	-3.30359	expressed protein
No match	CATMA3a04790	-3.33636	unknown protein
At5g50750	CATMA5a46700	-3.46007	reversibly glycosylated polypeptide
At1g31250	CATMA1a29480	-3.47832	proline-rich family protein
At5g07200	CATMA5a06375	-3.50431	gibberellin 20-oxidase
At1g50650	CATMA1a41680	-3.50574	stigma-specific Stig1 family protein
At3g03410	CATMA3a02340	-3.57031	calmodulin-related protein
At1g21970	CATMA1a21090	-3.80777	CCAAT-box binding transcription factor (LEC1)
At5g57920	CATMA5a53680	-3.8656	plastocyanin-like domain-containing protein
At3g20210	CATMA3a19880	-3.91174	vacuolar processing enzyme
At4g32490	CATMA4a34230	-4.14737	plastocyanin-like domain-containing protein
At4g15750	CATMA4a16525	-4.47966	invertase/pectin methylesterase inhibitor family protein
At2g38900	CATMA2a37140	-4.53462	serine protease inhibitor
At1g21395	CATMA1a20460	-4.64152	expressed protein
At4g28365	CATMA4a30010	-4.94368	plastocyanin-like domain-containing protein
