# Supplementary material for: Context-Dependent Dual Role of SKI8 Homologs in mRNA Synthesis and Turnover
Source: PLoS Genet. 2012 Apr 12;8(4):e1002652. doi: 10.1371/journal.pgen.1002652 (PMC3325215; doi:10.1371/journal.pgen.1002652)
Supplement: Table S2 — Read number and coverage statistics for the RNA-seq experiments. (XLS) [file pgen.1002652.s002.xls]

## Sheet: Sheet1
RNA-Seq statistics
		wild type	zwg
total # of 75 bp reads:		26894132	29602020
# of mapped reads:
	Chr1	1070585	455790
	Chr2	2671394	3542745
	Chr3	3222870	4116986
	Chr4	558040	266503
	Chr5	768131	389732
	ChrC	12159460	15365607
	ChrM	855630	1094594
# of reads on exons (all transcriptome including rRNA, etc.):
	Chr1	1035939	435862
	Chr2	1308878	2486311
	Chr3	1323762	2504196
	Chr4	486967	240084
	Chr5	727111	367061
	ChrC	11900875	15119351
	ChrM	321512	186826
# of reads on mRNA:
	Chr1	1015509	446297
	Chr2	653544	302641
	Chr3	629884	297267
	Chr4	503457	249318
	Chr5	750507	380509
	ChrC	2115046	1747686
	ChrM	95074	49406
